# Supplementary material for: Genomic Characterization of Methicillin-Resistant Staphylococcus aureus (MRSA) by High-Throughput Sequencing in a Tertiary Care Hospital
Source: Genes (Basel). 2020 Oct 17;11(10):1219. doi: 10.3390/genes11101219 (PMC7603108; doi:10.3390/genes11101219)
Supplement: Supplementary file 1 [file genes-11-01219-s001.zip › genes-936975-supplementary/Table_S1.xlsx]

## Sheet: Sheet1
	Isolate Code	GENOTYPIC FEATURES
		Sequence type	SCCmec element	RESISTOME (Resistance genes)																			VIRULOME (Virulence genes)
				b-lactams	Aminoglycosides					Macrolides		Quinolones		Phenicols		PSL	Tetracyclines			MLS	SXT	Fusidic acid	Aureolysin	Serine Proteases			Leukocidins				Superanigenic Enterotoxins													TSST	Hemolysins
				mecA	blaZ	aac(6')-aph(2'')	ant 6-Ia	aph(3')-III	aadD	mph C	erm C	norA	inuA	Fex A	cat (pc221)	cfr	tet K	tet M	tet L	msrA	dfrG	fusB	aur	splA	splB	splE	Luk S-PV	Luk F-PV	Luk E	Luk D	seb	sed	seg,	seh	sei	sej	sek	sem	sen	seo	seq	ser	seu	tst	eta	hlb	hlgA	hlgB	hlgC
	i01	ST8	V(5C2)	1	1	0	0	0	0	0	0	1	0	0	0	0	0	0	0	0	0	0	1	1	1	1	0	0	1	1	1	0	0	0	0	0	0	0	0	0	0	0	0	0	0	1	1	1	1
	i21	ST8-like	No SCC detected	1	1	0	0	0	0	0	0	1	0	0	0	0	0	0	0	0	0	0	1	1	1	1	0	0	1	1	1	0	0	0	0	0	0	0	1	0	0	0	0	0	0	1	1	1	0
	i10	ST121	V(5C2)	1	1	1	0	0	0	0	0	1	0	0	0	0	0	0	0	0	0	0	1	0	1	0	1	1	1	1	1	0	1	0	1	0	0	1	0	1	0	0	1	0	0	1	1	1	1
	i11	ST5	VI(4B)	1	1	0	0	0	0	0	0	1	0	1	0	0	0	1	0	0	0	0	0	0	0	0	0	0	1	1	1	1	1	0	1	1	0	1	0	1	0	1	1	0	0	1	1	1	1
	i29	ST5	VI(4B)	1	1	0	0	0	0	0	1	1	0	0	0	0	0	0	0	0	1	0	1	1	1	0	0	0	1	1	1	0	1	0	1	0	0	0	1	1	0	0	1	0	0	1	1	1	1
	i02	STu	I(1B), VI(4B)	1	1	1	0	0	0	0	0	1	0	1	0	0	0	1	0	0	0	0	0	0	0	0	0	0	0	0	0	0	0	0	0	0	0	0	0	0	0	0	0	0	0	0	0	0	0
	i23	ST239	III(3A)	1	1	1	0	1	0	0	1	1	0	0	0	0	1	1	0	0	0	0	1	1	1	1	0	0	1	1	0	0	0	0	0	0	1	0	0	0	1	0	0	0	0	1	1	1	1
	i13	ST239	III(3A)	1	1	1	0	1	0	0	1	1	0	0	1	0	1	1	0	0	0	0	1	1	1	1	0	0	1	1	0	0	0	0	0	0	1	0	0	0	1	0	0	0	0	1	1	1	1
	i14	ST1535	V(5C2)	1	1	1	0	0	1	0	0	1	0	0	0	0	1	0	0	0	0	0	1	1	1	1	0	0	1	1	0	0	0	0	0	0	0	0	0	0	0	0	0	0	0	1	1	1	1
	i26	ST1535	V(5C2)	1	1	1	0	0	1	0	0	1	1	0	0	0	1	0	0	0	0	0	1	1	1	1	0	0	0	1	0	0	0	0	0	0	0	0	0	0	0	0	0	0	0	1	1	1	1
	i27	ST1535	V(5C2)	1	1	1	0	0	1	0	0	1	1	0	0	0	1	0	0	0	0	0	1	1	1	1	0	0	1	1	0	0	0	0	0	0	0	0	0	0	0	0	0	0	0	1	1	1	1
	i06	STu	VI(4B)	1	1	1	1	1	1	1	0	0	1	0	0	1	0	0	0	1	0	0	1	1	1	1	0	0	1	1	0	0	0	0	0	0	0	0	0	0	0	0	0	0	0	1	1	1	1
	i15	ST80	IVc(2B)	1	1	0	1	1	0	0	0	1	0	0	0	0	1	0	0	0	0	1	1	1	1	0	1	1	1	1	0	0	0	0	0	0	0	0	1	0	0	0	0	0	0	1	1	1	1
	i17	ST22	IVa(2B)	1	1	0	0	0	0	0	1	1	0	0	0	0	0	0	1	0	0	0	1	0	0	0	0	0	0	0	0	0	1	0	1	0	0	0	1	1	0	0	0	1	0	1	1	1	1
	i08	ST1-like	V(5C2 and 5)	1	1	1	1	1	0	0	0	1	0	0	0	0	0	0	1	0	0	0	1	1	1	1	1	1	1	1	0	0	0	0	0	0	1	0	0	0	1	0	0	0	0	1	1	1	1
	i18	ST1	V(5C2 and 5)	1	1	1	1	1	0	0	1	1	0	0	0	0	1	0	0	0	0	0	1	1	1	1	1	1	1	1	0	0	0	1	0	0	1	0	0	0	1	0	0	0	0	1	0	1	0
	i19	ST1	V(5C2 and 5)	1	1	1	0	0	0	0	0	1	0	0	0	0	0	0	0	0	0	0	1	1	1	1	0	0	1	1	0	0	0	1	0	0	0	0	0	0	0	0	0	0	0	1	0	0	1
	i32	ST913	V(5C2)	1	1	1	0	0	0	0	0	1	0	0	0	0	0	0	0	0	0	0	1	1	1	1	0	0	1	1	0	0	0	0	0	0	0	0	0	0	0	0	0	0	0	1	1	1	1
			n positive/resistant	18	18	12	4	6	4	1	5	17	3	2	1	1	7	4	2	1	1	1	16	14	15	12	4	4	15	16	5	1	4	2	4	1	4	2	4	4	4	1	3	1	0	17	15	16	15
			Frequency (%)	100	100	66.6667	22.2222	33.3333	22.2222	5.55556	27.7778	94.4444	16.6667	11.1111	5.55556	5.55556	38.8889	22.2222	11.1111	5.55556	5.55556	5.55556	88.8889	77.7778	83.3333	66.6667	22.2222	22.2222	83.3333	88.8889	27.7778	5.55556	22.2222	11.1111	22.2222	5.55556	22.2222	11.1111	22.2222	22.2222	22.2222	5.55556	16.6667	5.55556	0	94.4444	83.3333	88.8889	83.3333
[truncated: 22 more columns]
