# Supplementary material for: Genomic Characterization of Methicillin-Resistant Staphylococcus aureus (MRSA) by High-Throughput Sequencing in a Tertiary Care Hospital
Source: Genes (Basel). 2020 Oct 17;11(10):1219. doi: 10.3390/genes11101219 (PMC7603108; doi:10.3390/genes11101219)
Supplement: Supplementary file 1 [file genes-11-01219-s001.zip › genes-936975-supplementary/Table_S2.xlsx]

## Sheet: MRSA_Data_all_vs_all_Fisher
			RESISTOME																	VIRULOME
	aac(6').aph(2'')	ant.6.Ia	aph.3...III	aadD	mph.C	erm.C	norA	InuA	fex.A	cat	cfr	tet.K	tet.M	tet.L	msrA	dfrG	fusB	aur	splA	splB	splE	lukS.PV	lukF.PV	lukE	lukD	seb	sed	seg	seh	sei	sej	sek	sem	sen	seo	seq	ser	seu	tst	hlb	hlgA	hlgB	hlgC	sak	scn	sea.sep	edinB	CN	E
aac(6').aph(2'')	NA	1	0.600032	0.245098	1	1	1	0.514706	1	1	1	0.315611	1	1	1	0.333333	0.333333	1	0.568627	0.245098	0.107035	1	1	1	1	0.0217087	0.333333	0.0833333	0.529412	0.0833333	0.333333	0.245098	1	0.00490196	0.0833333	0.245098	0.333333	0.245098	0.333333	1	0.514706	0.529412	1	0.600032	0.584034	0.161765	1	0.00904977	0.344053
ant.6.Ia	NA	NA	0.00490196	1	0.222222	1	0.222222	1	1	1	0.222222	1	0.524183	0.405229	0.222222	1	0.222222	1	0.524183	1	1	0.0186275	0.0186275	1	1	0.277778	1	0.524183	0.405229	0.524183	1	0.197059	1	1	0.524183	0.197059	1	1	1	1	1	1	1	1	1	1	0.426471	1	1
aph.3...III	NA	NA	NA	1	0.333333	0.268207	0.333333	1	0.529412	0.333333	0.333333	0.141403	0.568627	1	0.333333	1	0.333333	0.529412	0.245098	0.514706	0.600032	0.0833333	0.0833333	0.514706	0.529412	0.114146	1	0.245098	1	0.245098	1	0.00490196	0.529412	1	0.245098	0.00490196	1	0.514706	1	1	1	0.529412	1	0.600032	0.537815	0.59276	0.514706	0.61991	0.344053
aadD	NA	NA	NA	NA	0.222222	0.277778	0.222222	0.00490196	1	1	0.222222	0.245098	0.524183	1	0.222222	1	1	1	0.524183	1	0.245098	0.524183	0.524183	1	1	0.277778	1	0.524183	1	0.524183	1	0.524183	1	0.524183	0.524183	0.524183	1	1	1	1	1	1	1	0.00490196	0.519328	0.102941	1	1	0.245098
mph.C	NA	NA	NA	NA	NA	1	0.0555556	0.166667	1	1	0.0555556	1	1	1	0.0555556	1	1	1	1	1	1	1	1	1	1	1	1	1	1	1	1	1	1	1	1	1	1	1	1	1	1	1	1	0.333333	1	1	1	1	1
erm.C	NA	NA	NA	NA	NA	NA	1	0.522059	1	0.277778	1	0.32598	0.53268	0.490196	1	0.277778	1	1	1	1	1	1	1	1	0.490196	1	1	0.53268	0.490196	0.53268	1	0.0441176	1	0.53268	0.53268	0.0441176	1	1	0.277778	1	1	1	1	0.614846	0.218908	0.25	1	1	0.268207
norA	NA	NA	NA	NA	NA	NA	NA	0.166667	1	1	0.0555556	1	1	1	0.0555556	1	1	1	1	1	1	1	1	1	1	1	1	1	1	1	1	1	1	1	1	1	1	1	1	1	1	1	1	0.333333	1	1	1	1	1
InuA	NA	NA	NA	NA	NA	NA	NA	NA	1	1	0.166667	0.528186	1	1	0.166667	1	1	1	1	1	0.514706	1	1	0.442402	1	0.522059	1	1	1	1	1	1	1	1	1	1	1	1	1	1	1	1	1	0.0245098	0.541176	0.227941	1	1	0.514706
fex.A	NA	NA	NA	NA	NA	NA	NA	NA	NA	1	1	0.496732	0.0392157	1	1	1	1	0.00653595	0.0392157	0.0196078	0.0980392	1	1	0.313725	0.215686	0.490196	0.111111	0.405229	1	0.405229	0.111111	1	0.215686	1	0.405229	1	0.111111	0.313725	1	0.111111	0.313725	0.215686	0.313725	1	0.426471	1	1	1	1
cat	NA	NA	NA	NA	NA	NA	NA	NA	NA	NA	1	0.388889	0.222222	1	1	1	1	1	1	1	1	1	1	1	1	1	1	1	1	1	1	0.222222	1	1	1	0.222222	1	1	1	1	1	1	1	1	0.235294	0.411765	1	1	0.333333
cfr	NA	NA	NA	NA	NA	NA	NA	NA	NA	NA	NA	1	1	1	0.0555556	1	1	1	1	1	1	1	1	1	1	1	1	1	1	1	1	1	1	1	1	1	1	1	1	1	1	1	1	0.333333	1	1	1	1	1
tet.K	NA	NA	NA	NA	NA	NA	NA	NA	NA	NA	NA	NA	1	0.496732	1	1	0.388889	0.496732	0.119281	0.245098	0.315611	1	1	1	0.496732	0.101307	1	0.119281	1	0.119281	1	0.245098	0.496732	1	0.119281	0.245098	1	0.245098	1	1	1	0.496732	1	0.626697	0.584034	1	1	1	1
tet.M	NA	NA	NA	NA	NA	NA	NA	NA	NA	NA	NA	NA	NA	1	1	1	1	0.0392157	0.197059	0.107843	0.568627	0.524183	0.524183	1	0.405229	1	0.222222	1	1	1	0.222222	0.197059	0.405229	0.524183	1	0.197059	0.222222	1	1	0.222222	1	0.405229	1	1	0.120588	0.536765	1	0.576471	0.0833333
tet.L	NA	NA	NA	NA	NA	NA	NA	NA	NA	NA	NA	NA	NA	NA	1	1	1	1	0.405229	0.313725	1	0.405229	0.405229	0.313725	0.215686	1	1	0.405229	1	0.405229	1	0.405229	1	0.405229	0.405229	0.405229	1	1	0.111111	1	1	1	1	1	0.426471	0.154412	1	1	1
msrA	NA	NA	NA	NA	NA	NA	NA	NA	NA	NA	NA	NA	NA	NA	NA	1	1	1	1	1	1	1	1	1	1	1	1	1	1	1	1	1	1	1	1	1	1	1	1	1	1	1	1	0.333333	1	1	1	1	1
dfrG	NA	NA	NA	NA	NA	NA	NA	NA	NA	NA	NA	NA	NA	NA	NA	NA	1	1	1	1	0.333333	1	1	1	1	0.277778	1	0.222222	1	0.222222	1	1	1	0.222222	0.222222	1	1	0.166667	1	1	1	1	1	1	1	1	1	1	0.333333
fusB	NA	NA	NA	NA	NA	NA	NA	NA	NA	NA	NA	NA	NA	NA	NA	NA	NA	1	1	1	0.333333	0.222222	0.222222	1	1	1	1	1	1	1	1	1	1	0.222222	1	1	1	1	1	1	1	1	1	1	0.235294	1	0.117647	1	1
aur	NA	NA	NA	NA	NA	NA	NA	NA	NA	NA	NA	NA	NA	NA	NA	NA	NA	NA	0.0392157	0.0196078	0.0980392	1	1	0.313725	0.215686	0.490196	0.111111	0.405229	1	0.405229	0.111111	1	0.215686	1	0.405229	1	0.111111	0.313725	1	0.111111	0.313725	0.215686	0.313725	1	0.426471	1	1	1	1
splA	NA	NA	NA	NA	NA	NA	NA	NA	NA	NA	NA	NA	NA	NA	NA	NA	NA	NA	NA	0.00490196	0.00490196	1	1	0.107843	0.0392157	0.53268	0.222222	0.0186275	1	0.0186275	0.222222	0.524183	0.0392157	1	0.0186275	0.524183	0.222222	0.107843	0.222222	0.222222	1	0.405229	1	0.568627	0.218908	1	1	1	1
splB	NA	NA	NA	NA	NA	NA	NA	NA	NA	NA	NA	NA	NA	NA	NA	NA	NA	NA	NA	NA	0.0245098	1	1	0.0563725	0.0196078	1	0.166667	0.107843	1	0.107843	0.166667	1	0.313725	1	0.107843	1	0.166667	0.442402	0.166667	0.166667	0.442402	0.313725	0.442402	0.245098	0.120588	0.536765	1	1	1
splE	NA	NA	NA	NA	NA	NA	NA	NA	NA	NA	NA	NA	NA	NA	NA	NA	NA	NA	NA	NA	NA	0.568627	0.568627	0.245098	0.0980392	0.268207	0.333333	0.00490196	0.529412	0.00490196	0.333333	0.245098	0.0980392	0.0833333	0.00490196	0.245098	0.333333	0.0245098	0.333333	0.333333	1	1	1	1	0.0987395	1	1	0.61991	1
lukS.PV	NA	NA	NA	NA	NA	NA	NA	NA	NA	NA	NA	NA	NA	NA	NA	NA	NA	NA	NA	NA	NA	NA	0.000326797	1	1	1	1	1	0.405229	1	1	0.197059	0.405229	1	1	0.197059	1	1	1	1	1	1	1	0.245098	1	1	0.426471	1	1
lukF.PV	NA	NA	NA	NA	NA	NA	NA	NA	NA	NA	NA	NA	NA	NA	NA	NA	NA	NA	NA	NA	NA	NA	NA	1	1	1	1	1	0.405229	1	1	0.197059	0.405229	1	1	0.197059	1	1	1	1	1	1	1	0.245098	1	1	0.426471	1	1
lukE	NA	NA	NA	NA	NA	NA	NA	NA	NA	NA	NA	NA	NA	NA	NA	NA	NA	NA	NA	NA	NA	NA	NA	NA	0.0196078	0.522059	1	1	1	1	1	1	1	1	1	1	1	1	0.166667	0.166667	0.442402	0.313725	0.442402	0.0245098	0.120588	1	1	1	0.514706
lukD	NA	NA	NA	NA	NA	NA	NA	NA	NA	NA	NA	NA	NA	NA	NA	NA	NA	NA	NA	NA	NA	NA	NA	NA	NA	1	1	0.405229	1	0.405229	1	1	1	0.405229	0.405229	1	1	1	0.111111	0.111111	0.313725	0.215686	0.313725	0.0980392	0.0441176	1	1	1	0.529412
seb	NA	NA	NA	NA	NA	NA	NA	NA	NA	NA	NA	NA	NA	NA	NA	NA	NA	NA	NA	NA	NA	NA	NA	NA	NA	NA	0.277778	0.0441176	1	0.0441176	0.277778	0.277778	0.0653595	0.53268	0.0441176	0.277778	0.277778	0.0122549	1	1	0.522059	1	1	0.114146	0.260504	0.59276	1	0.294118	0.268207
sed	NA	NA	NA	NA	NA	NA	NA	NA	NA	NA	NA	NA	NA	NA	NA	NA	NA	NA	NA	NA	NA	NA	NA	NA	NA	NA	NA	0.222222	1	0.222222	0.0555556	1	0.111111	1	0.222222	1	0.0555556	0.166667	1	1	1	1	1	1	1	0.411765	1	1	0.333333
seg	NA	NA	NA	NA	NA	NA	NA	NA	NA	NA	NA	NA	NA	NA	NA	NA	NA	NA	NA	NA	NA	NA	NA	NA	NA	NA	NA	NA	1	0.000326797	0.222222	0.524183	0.0392157	0.197059	0.000326797	0.524183	0.222222	0.00490196	0.222222	1	1	1	1	1	1	1	1	0.576471	0.568627
seh	NA	NA	NA	NA	NA	NA	NA	NA	NA	NA	NA	NA	NA	NA	NA	NA	NA	NA	NA	NA	NA	NA	NA	NA	NA	NA	NA	NA	NA	1	1	0.405229	1	1	1	0.405229	1	1	1	1	0.0196078	0.215686	0.313725	0.529412	1	1	1	1	0.529412
sei	NA	NA	NA	NA	NA	NA	NA	NA	NA	NA	NA	NA	NA	NA	NA	NA	NA	NA	NA	NA	NA	NA	NA	NA	NA	NA	NA	NA	NA	NA	0.222222	0.524183	0.0392157	0.197059	0.000326797	0.524183	0.222222	0.00490196	0.222222	1	1	1	1	1	1	1	1	0.576471	0.568627
sej	NA	NA	NA	NA	NA	NA	NA	NA	NA	NA	NA	NA	NA	NA	NA	NA	NA	NA	NA	NA	NA	NA	NA	NA	NA	NA	NA	NA	NA	NA	NA	1	0.111111	1	0.222222	1	0.0555556	0.166667	1	1	1	1	1	1	1	0.411765	1	1	0.333333
sek	NA	NA	NA	NA	NA	NA	NA	NA	NA	NA	NA	NA	NA	NA	NA	NA	NA	NA	NA	NA	NA	NA	NA	NA	NA	NA	NA	NA	NA	NA	NA	NA	1	0.524183	0.524183	0.000326797	1	1	1	1	1	1	1	0.245098	1	0.0514706	1	0.576471	0.0833333
sem	NA	NA	NA	NA	NA	NA	NA	NA	NA	NA	NA	NA	NA	NA	NA	NA	NA	NA	NA	NA	NA	NA	NA	NA	NA	NA	NA	NA	NA	NA	NA	NA	NA	1	0.0392157	1	0.111111	0.0196078	1	1	1	1	1	0.529412	1	1	1	1	1
sen	NA	NA	NA	NA	NA	NA	NA	NA	NA	NA	NA	NA	NA	NA	NA	NA	NA	NA	NA	NA	NA	NA	NA	NA	NA	NA	NA	NA	NA	NA	NA	NA	NA	NA	0.197059	0.524183	1	1	0.222222	1	1	1	1	1	0.218908	1	0.426471	0.0823529	1
seo	NA	NA	NA	NA	NA	NA	NA	NA	NA	NA	NA	NA	NA	NA	NA	NA	NA	NA	NA	NA	NA	NA	NA	NA	NA	NA	NA	NA	NA	NA	NA	NA	NA	NA	NA	0.524183	0.222222	0.00490196	0.222222	1	1	1	1	1	1	1	1	0.576471	0.568627
seq	NA	NA	NA	NA	NA	NA	NA	NA	NA	NA	NA	NA	NA	NA	NA	NA	NA	NA	NA	NA	NA	NA	NA	NA	NA	NA	NA	NA	NA	NA	NA	NA	NA	NA	NA	NA	1	1	1	1	1	1	1	0.245098	1	0.0514706	1	0.576471	0.0833333
ser	NA	NA	NA	NA	NA	NA	NA	NA	NA	NA	NA	NA	NA	NA	NA	NA	NA	NA	NA	NA	NA	NA	NA	NA	NA	NA	NA	NA	NA	NA	NA	NA	NA	NA	NA	NA	NA	0.166667	1	1	1	1	1	1	1	0.411765	1	1	0.333333
seu	NA	NA	NA	NA	NA	NA	NA	NA	NA	NA	NA	NA	NA	NA	NA	NA	NA	NA	NA	NA	NA	NA	NA	NA	NA	NA	NA	NA	NA	NA	NA	NA	NA	NA	NA	NA	NA	NA	1	1	1	1	1	0.514706	0.541176	1	1	1	0.245098
tst	NA	NA	NA	NA	NA	NA	NA	NA	NA	NA	NA	NA	NA	NA	NA	NA	NA	NA	NA	NA	NA	NA	NA	NA	NA	NA	NA	NA	NA	NA	NA	NA	NA	NA	NA	NA	NA	NA	NA	1	1	1	1	0.333333	0.235294	0.411765	1	1	1
hlb	NA	NA	NA	NA	NA	NA	NA	NA	NA	NA	NA	NA	NA	NA	NA	NA	NA	NA	NA	NA	NA	NA	NA	NA	NA	NA	NA	NA	NA	NA	NA	NA	NA	NA	NA	NA	NA	NA	NA	NA	0.166667	0.111111	0.166667	0.333333	0.235294	1	1	1	1
hlgA	NA	NA	NA	NA	NA	NA	NA	NA	NA	NA	NA	NA	NA	NA	NA	NA	NA	NA	NA	NA	NA	NA	NA	NA	NA	NA	NA	NA	NA	NA	NA	NA	NA	NA	NA	NA	NA	NA	NA	NA	NA	0.0196078	0.0563725	1	1	1	1	1	0.514706
hlgB	NA	NA	NA	NA	NA	NA	NA	NA	NA	NA	NA	NA	NA	NA	NA	NA	NA	NA	NA	NA	NA	NA	NA	NA	NA	NA	NA	NA	NA	NA	NA	NA	NA	NA	NA	NA	NA	NA	NA	NA	NA	NA	0.313725	1	0.426471	0.485294	1	0.470588	0.529412
hlgC	NA	NA	NA	NA	NA	NA	NA	NA	NA	NA	NA	NA	NA	NA	NA	NA	NA	NA	NA	NA	NA	NA	NA	NA	NA	NA	NA	NA	NA	NA	NA	NA	NA	NA	NA	NA	NA	NA	NA	NA	NA	NA	NA	1	1	0.536765	1	1	0.514706
sak	NA	NA	NA	NA	NA	NA	NA	NA	NA	NA	NA	NA	NA	NA	NA	NA	NA	NA	NA	NA	NA	NA	NA	NA	NA	NA	NA	NA	NA	NA	NA	NA	NA	NA	NA	NA	NA	NA	NA	NA	NA	NA	NA	NA	0.584034	0.304299	0.514706	1	0.0537061
scn	NA	NA	NA	NA	NA	NA	NA	NA	NA	NA	NA	NA	NA	NA	NA	NA	NA	NA	NA	NA	NA	NA	NA	NA	NA	NA	NA	NA	NA	NA	NA	NA	NA	NA	NA	NA	NA	NA	NA	NA	NA	NA	NA	NA	NA	1	0.426471	1	1
sea.sep	NA	NA	NA	NA	NA	NA	NA	NA	NA	NA	NA	NA	NA	NA	NA	NA	NA	NA	NA	NA	NA	NA	NA	NA	NA	NA	NA	NA	NA	NA	NA	NA	NA	NA	NA	NA	NA	NA	NA	NA	NA	NA	NA	NA	NA	NA	0.485294	0.334842	0.100679
edinB	NA	NA	NA	NA	NA	NA	NA	NA	NA	NA	NA	NA	NA	NA	NA	NA	NA	NA	NA	NA	NA	NA	NA	NA	NA	NA	NA	NA	NA	NA	NA	NA	NA	NA	NA	NA	NA	NA	NA	NA	NA	NA	NA	NA	NA	NA	NA	1	1
CN	NA	NA	NA	NA	NA	NA	NA	NA	NA	NA	NA	NA	NA	NA	NA	NA	NA	NA	NA	NA	NA	NA	NA	NA	NA	NA	NA	NA	NA	NA	NA	NA	NA	NA	NA	NA	NA	NA	NA	NA	NA	NA	NA	NA	NA	NA	NA	NA	1
E	NA	NA	NA	NA	NA	NA	NA	NA	NA	NA	NA	NA	NA	NA	NA	NA	NA	NA	NA	NA	NA	NA	NA	NA	NA	NA	NA	NA	NA	NA	NA	NA	NA	NA	NA	NA	NA	NA	NA	NA	NA	NA	NA	NA	NA	NA	NA	NA	NA
CIP	NA	NA	NA	NA	NA	NA	NA	NA	NA	NA	NA	NA	NA	NA	NA	NA	NA	NA	NA	NA	NA	NA	NA	NA	NA	NA	NA	NA	NA	NA	NA	NA	NA	NA	NA	NA	NA	NA	NA	NA	NA	NA	NA	NA	NA	NA	NA	NA	NA
LEV	NA	NA	NA	NA	NA	NA	NA	NA	NA	NA	NA	NA	NA	NA	NA	NA	NA	NA	NA	NA	NA	NA	NA	NA	NA	NA	NA	NA	NA	NA	NA	NA	NA	NA	NA	NA	NA	NA	NA	NA	NA	NA	NA	NA	NA	NA	NA	NA	NA
CD	NA	NA	NA	NA	NA	NA	NA	NA	NA	NA	NA	NA	NA	NA	NA	NA	NA	NA	NA	NA	NA	NA	NA	NA	NA	NA	NA	NA	NA	NA	NA	NA	NA	NA	NA	NA	NA	NA	NA	NA	NA	NA	NA	NA	NA	NA	NA	NA	NA
DO	NA	NA	NA	NA	NA	NA	NA	NA	NA	NA	NA	NA	NA	NA	NA	NA	NA	NA	NA	NA	NA	NA	NA	NA	NA	NA	NA	NA	NA	NA	NA	NA	NA	NA	NA	NA	NA	NA	NA	NA	NA	NA	NA	NA	NA	NA	NA	NA	NA
SXT	NA	NA	NA	NA	NA	NA	NA	NA	NA	NA	NA	NA	NA	NA	NA	NA	NA	NA	NA	NA	NA	NA	NA	NA	NA	NA	NA	NA	NA	NA	NA	NA	NA	NA	NA	NA	NA	NA	NA	NA	NA	NA	NA	NA	NA	NA	NA	NA	NA
Sequence.types	NA	NA	NA	NA	NA	NA	NA	NA	NA	NA	NA	NA	NA	NA	NA	NA	NA	NA	NA	NA	NA	NA	NA	NA	NA	NA	NA	NA	NA	NA	NA	NA	NA	NA	NA	NA	NA	NA	NA	NA	NA	NA	NA	NA	NA	NA	NA	NA	NA
SCCmec.element.type	NA	NA	NA	NA	NA	NA	NA	NA	NA	NA	NA	NA	NA	NA	NA	NA	NA	NA	NA	NA	NA	NA	NA	NA	NA	NA	NA	NA	NA	NA	NA	NA	NA	NA	NA	NA	NA	NA	NA	NA	NA	NA	NA	NA	NA	NA	NA	NA	NA
Year	NA	NA	NA	NA	NA	NA	NA	NA	NA	NA	NA	NA	NA	NA	NA	NA	NA	NA	NA	NA	NA	NA	NA	NA	NA	NA	NA	NA	NA	NA	NA	NA	NA	NA	NA	NA	NA	NA	NA	NA	NA	NA	NA	NA	NA	NA	NA	NA	NA
Diagnosis	NA	NA	NA	NA	NA	NA	NA	NA	NA	NA	NA	NA	NA	NA	NA	NA	NA	NA	NA	NA	NA	NA	NA	NA	NA	NA	NA	NA	NA	NA	NA	NA	NA	NA	NA	NA	NA	NA	NA	NA	NA	NA	NA	NA	NA	NA	NA	NA	NA
Severity	NA	NA	NA	NA	NA	NA	NA	NA	NA	NA	NA	NA	NA	NA	NA	NA	NA	NA	NA	NA	NA	NA	NA	NA	NA	NA	NA	NA	NA	NA	NA	NA	NA	NA	NA	NA	NA	NA	NA	NA	NA	NA	NA	NA	NA	NA	NA	NA	NA
Sample	NA	NA	NA	NA	NA	NA	NA	NA	NA	NA	NA	NA	NA	NA	NA	NA	NA	NA	NA	NA	NA	NA	NA	NA	NA	NA	NA	NA	NA	NA	NA	NA	NA	NA	NA	NA	NA	NA	NA	NA	NA	NA	NA	NA	NA	NA	NA	NA	NA
Ward.ICU	NA	NA	NA	NA	NA	NA	NA	NA	NA	NA	NA	NA	NA	NA	NA	NA	NA	NA	NA	NA	NA	NA	NA	NA	NA	NA	NA	NA	NA	NA	NA	NA	NA	NA	NA	NA	NA	NA	NA	NA	NA	NA	NA	NA	NA	NA	NA	NA	NA
WardType	NA	NA	NA	NA	NA	NA	NA	NA	NA	NA	NA	NA	NA	NA	NA	NA	NA	NA	NA	NA	NA	NA	NA	NA	NA	NA	NA	NA	NA	NA	NA	NA	NA	NA	NA	NA	NA	NA	NA	NA	NA	NA	NA	NA	NA	NA	NA	NA	NA
HA.CA.CO	NA	NA	NA	NA	NA	NA	NA	NA	NA	NA	NA	NA	NA	NA	NA	NA	NA	NA	NA	NA	NA	NA	NA	NA	NA	NA	NA	NA	NA	NA	NA	NA	NA	NA	NA	NA	NA	NA	NA	NA	NA	NA	NA	NA	NA	NA	NA	NA	NA
Outcome	NA	NA	NA	NA	NA	NA	NA	NA	NA	NA	NA	NA	NA	NA	NA	NA	NA	NA	NA	NA	NA	NA	NA	NA	NA	NA	NA	NA	NA	NA	NA	NA	NA	NA	NA	NA	NA	NA	NA	NA	NA	NA	NA	NA	NA	NA	NA	NA	NA
Key:	p-value		<0.005	<0.01	<0.05
[truncated: 15 more columns]
